# Supplementary material for: Clinical determinants of early parasitological response to ACTs in African patients with uncomplicated falciparum malaria: a literature review and meta-analysis of individual patient data
Source: BMC Med. 2015 Sep 7;13:212. doi: 10.1186/s12916-015-0445-x (PMC4561425; doi:10.1186/s12916-015-0445-x)
Supplement: Additional file 3: — Transmission classification. (XLSX 29 kb) [file 12916_2015_445_MOESM3_ESM.xlsx]

## Sheet: Transmission Classification
Title	sid.site	Country	year	Median MAP Estimates (IQR)	Study fup	Treatment arm(s)	PCR-Corrected New Infection Estimates at the end of Follow-Up					Transmisson Classification
							AL	DP	ASAQ-F	ASAQ-L	ASAQ-C					title
4ABC Study Group-2011	GPXJK.bfnanoro	Burkina Faso	2007-2008	0.83 (0.6-0.97)	D28	AL, ASAQF, DP	56 (49.9-62.1)	10.4 (6.3-14.5)	29.5 (24-34.9)	-	-	High
4ABC Study Group-2011	GPXJK.mzmanhi2	Mozambique	2007-2008	0.73 (0.43-0.9)	D28	ASAQF, DP	-	1.2 (0-3.6)	15 (7.4-22.5)	-	-	High
4ABC Study Group-2011	GPXJK.mzmanhic	Mozambique	2007-2008	0.73 (0.43-0.9)	D28	ASAQF, DP	-	3.2 (0-6.8)	17.5 (9.7-25.3)	-	-	High
4ABC Study Group-2011	GPXJK.ugtororo	Uganda	2007-2008	0.3 (0.13-0.5)	D28	AL,DP	39.5 (32.9-46.1)	20.5 (15.1-25.9)	-	-	-	High
4ABC Study Group-2011	GPXJK.gafougam	Gabon	2007-2008	0.47 (0.2-0.73)	D28	AL, ASAQF, DP	4.5 (0-9.4)	0(0-6.1) [wilson]	7.3 (1.1-13.5)	-	-	Low/Moderate
4ABC Study Group-2011	GPXJK.ngakpap	Nigeria	2007-2008	0.6 (0.3-0.83)	D28	AL, ASAQF, DP	3.9 (0.8-7)	3 (0.1-6)	6.3 (2.5-10)	-	-	Low/Moderate
4ABC Study Group-2011	GPXJK.rwmashes	Rwanda	2007-2008	0 (0-0.03)	D28	AL, DP	0(0-4.8) [wilson]	5.3 (0.2-10.3)	-	-	-	Low/Moderate
4ABC Study Group-2011	GPXJK.rwrukara	Rwanda	2007-2008	0	D28	AL, DP	5.8 (0.3-11.3)	0 (0-5.3) [wilson]	-	-	-	Low/Moderate
4ABC Study Group-2011	GPXJK.ugjinja	Uganda	2007-2008	0.27 (0.1-0.5)	D28	AL, DP	3.9 (1.2-6.5)	2 (0.1-3.9)	-	-	-	Low/Moderate
4ABC Study Group-2011	GPXJK.ugmbarar	Uganda	2007-2008	0.17 (0.03-0.4)	D28	ASAQF, DP	-	5.5 (1.8-9.2)	13.2 (7.6-18.7)	-	-	Low/Moderate
4ABC Study Group-2011	GPXJK.zmndola	Zambia	2007-2008	0.07 (0-0.17)	D28	AL, ASAQF, DP	11.7 (4.1-19.3)	0 (0-5.5) [wilson]	3.2 (0-7.6)	-	-	Low/Moderate
Abdulla-2008	EDPJN.Bamako	Mali	2006-2007	0.2 (0.07-0.43)	D42	AL	14.5(9.7-19.1) 26(19.5-31.9)	-	-	-	-	High
Abdulla-2008	EDPJN.Kifili	Kenya	2006-2007	0 (0-0.03)	D42	AL	7.2(2.3-12) 21.2(13-28.4)	-	-	-	-	High
Abdulla-2008	EDPJN.Kisumu	Kenya	2007	0.07 (0.03-0.13)	D42	AL	26(13.7-36.5) 40.4(26.1-51.9)	-	-	-	-	High
Abdulla-2008	EDPJN.Manhica	Mozambique	2006	0.2 (0.07-0.43)	D42	AL	12.8(5.4-19.6) 31.3(19.2-41.6)	-	-	-	-	High
Abdulla-2008	EDPJN.Cotonou	Benin	2006-2007	0.37 (0.17-0.6)	D42	AL	2.9(0-6.8) 10.2(3.4-16.5)	-	-	-	-	Low/Moderate
Abdulla-2008	EDPJN.Dar es Salaam	Tanazania	2006-2007	0.07 (0.03-0.13)	D42	AL	1.4(0-3) 7.2(3-11.2)	-	-	-	-	Low/Moderate
Abdulla-2008	EDPJN.Zanzibar	Tanazania	2006-2007	0	D42	AL	0(0-12.6) [wilson]	-	-		-	Low/Moderate
Adam-2010	HMPBZ.Sinnar	Sudan	2009	0.03 (0-0.1)	D28	AL, ASAQL	no PCR	-	-	no PCR	-	Low/Moderate
Adjei-2008	PZXFS.Accra	Ghana	2004	0.07 (0-0.13)	D28	ASAQL	-	-	-	9.4 (3.2-15.6)	-	Low/Moderate
Adjuik-2002	FHZMF.GA	Gabon	1999	0.6 (0.37-0.77)	D28	ASAQL	-	-	-	11.1 (4.6-17.5)	-	High
Adjuik-2002	FHZMF.KE	Kenya	1999-2000	0.13 (0.07-0.27)	D28	ASAQL	-	-	-	28 (21.4-34.6)	-	High
Adjuik-2002	FHZMF.SN	Senegal	1999	0.4 (0.17-0.67)	D28	ASAQL	-	-	-	13.8 (8.2-19.4)	-	Low/Moderate
Arinaitwe-2009	DADPZ.Tororo	Uganda	2007-2008	0.3	D28	AL, DP	20 (12.5-27.5)	3.4 (0.1-6.8)	-	-	-	High
Barennes-2004	TQHGZ.Bobo Dioulasso	Burkina Faso	2001	0.77 (0.5-0.9)	D28	ASAQL	-	-	-	no PCR	-	High
Barnes-2002*	JZCKF.Ndumo	South Africa	2002	0.3 (0.1-0.57)	D42	AL	no PCR	-	-	-	-	Low/Moderate
Bassat-2009	JGGNM.Burkina.Faso	Burkina Faso	2005	0.77 (0.53-0.93)	D42	AL,DP	26.8 (17.9-35.6) 39.8(29.1-48.9)	1.5 (0-3.2) 20.4(14.5-25.6)	-	-	-	High
Bassat-2009	JGGNM.Zambia	Zambia	2005-2006	0.1 (0.03-0.23)	D42	AL,DP	20 (12-28.1) 30.2(20.2-39.0)	3.6 (1-6.2) 16.2(10.8-21.3)	-	-	-	High
Bassat-2009	JGGNM.Mozambique	Mozambique	2005-2006	0.33 (0.13-0.6)	D42	AL,DP	11.2 (5.8-16.5) 17.5(10.7-23.8)	6.5 (3.6-9.4) 12.9(8.9-16.9)	-	-	-	Low/Moderate
Bassat-2009	JGGNM.Uganda	Uganda	2005-2006	0.2 (0.07-0.5)	D42	AL,DP	5.6 (0.8-10.4) 17.2(8.9-24.7)	2.2 (0.1-4.4) 7.3(3.4-111)	-	-	-	Low/Moderate
Bonnet-2007	SEFTB.Guinee-Dabola	Guinea	2004	0.37 (0.13-0.67)	D28	ASAQL	-	-	-	4.7 (0.7-8.7)	-	Low/Moderate
Borrmann-2011	QZJGM.Pingilikani	Kenya	2005	0.2 (0.1-0.33)	D63	AL,DP	5.4 (2.4-8.3) 15.3(10.5-19.9)	4.7 (1.9-7.6) 14.4(9.8-19.5)	-	-	-	Low/Moderate
Brasseur-2007-09	HREYK.Mlomp	Senegal	2001-2006	0.33 (0.13-0.63)	D28	ASAQC	-	-	-	-	4.6 (3-6.2)	Low/Moderate
Bukirwa-2006	YGTAH.Tororo	Uganda	2005	0.13 (0.07-0.23)	D28	AL, ASAQL	45.7 (38.7-52.6)	-	-	63.7 (57-70.4)	-	High
Clark-2010	DBCXT.Kampala	Uganda	2004-2008	0.13 (0.07-0.23)	D28	AL, ASAQL	1.4 (0-3.4)	-	-	2.1 (0-4.5)	-	Low/Moderate
Djimde-2008	JNCQS.Sikasso	Mali	2003-2004	0.7 (0.43-0.87)	D28	ASAQC	-	-	-	-	18.1 (13.1-23)	High
Eshetu-2012	JAYEJ.Jimma	Ethiopia	2008-2009	0 (0-0.07)	D7	AL	D7 study	-	-	-	-	Low/Moderate
Espié-2012	QRBRC.Pweto	DRC	2008-2009	0.43 (0.17-0.73)	D42	AL,ASAQF	10.8 (5.4-16.1) 15.4(9-21.4)	-	2.9 (0.1-5.7) 8.2(3.4-12.7)	-	-	Low/Moderate
Falade-2005	CXJYT.Ibadan	Nigeria	2002	0.27 (0.13-0.47)	D28	AL	8.1 (0-16.1)	-	-	-	-	Low/Moderate
Falade-2005	CXJYT.Kilifi	Kenya	2002	0.03 (0-0.1)	D28	AL	15.1 (9.5-23)	-	-	-	-	Low/Moderate
Falade-2005	CXJYT.Kisarawe	Tanazania	2002	0.27 (0.1-0.53)	D28	AL	3 (0-6.3)	-	-	-	-	Low/Moderate
Faye-2007	DTDDU.DAKAR	Senegal	2002	0.03 (0-0.13)	D28	ASAQF	-	-	no PCR	-	-	Low/Moderate
Faye-2007	DTDDU.KAOLACK	Senegal	2003	0.23 (0.1-0.43)	D28	ASAQF	-	-	no PCR	-	-	Low/Moderate
Faye-2007	DTDDU.PODOR	Senegal	2003	0.13 (0.03-0.3)	D28	ASAQF	-	-	no PCR	-	-	Low/Moderate
Faye-2007	DTDDU.RICHARD-TOLL	Senegal	2003	0.1 (0.03-0.23)	D28	ASAQF	-	-	no PCR	-	-	Low/Moderate
Faye-2007	DTDDU.VELINGARA	Senegal	2003	0.47 (0.23-0.7)	D28	AL,ASAQF	no PCR	-	no PCR	-	-	Low/Moderate
Faye-2010a	RNZFN.CI	Cote d'Ivoire	2006	0.73 (0.5-0.9)	D28	AL, ASAQC	no PCR	-	-	-	no PCR	High
Faye-2010a	RNZFN.SEN	Senegal	2006-2007	0.03 (0-0.1)	D28	AL, ASAQC	6.3 (1-11.7)	-	-	-	4.1 (0-8.7)	Low/Moderate
Faye-2010b	XEKED.Kaolack	Senegal	2008	0.13 (0.07-0.23)	D28	AL	3.9 (0.8-7)	-	-	-	-	Low/Moderate
Fogg-2008	PNUNE.Mbarara	Uganda	2005	0.27	D63	AL	8.6 (0-17.9) 20(5.6-32.2)	-	-	-	-	High
Gadalla-2011	PCPRC.Gedaref	Sudan	2006	0.03 (0-0.17)	D28	AL	3.9 (0-9.1)	-	-	-	-	Low/Moderate
Gadalla-2011	PCPRC.New Halfa	Sudan	2006	0	D28	AL	6.1 (0-14.2)	-	-	-	-	Low/Moderate
Gaye-2010b*	YGNQS.GUEDIAWAYE/PIKINE	Senegal	2010	0 (0-0.03)	D42	AL,ASAQF, DP	3.9 (0.5-7.2) 6.2(1.9-10.3)	0(0-3.3)[Wilson] 0(0-3.3)[Wilson]	0.8 (0-2.5) 2.6(0-5.4)			Low/Moderate
Grandesso-2003*	RFRYE.Uganda-Amudat	Uganda	2003	0.27	D28	ASAQL	-	-	-	70.8 (61.9-79.7)	-	High
Grandesso-2006	FNMDP.SLeone-Kailahun	Sierra Leone	2004	0.6	D28	ASAQL	-	-	-	46.1 (36.7-55.5)	-	High
Grivoyannis-2009*	RDBXS.BANDIAGARA	Mali	2009	0.57 (0.27-0.8)	D28	AL	24.3 (15.7-33)	-	-	-	-	High
Grivoyannis-2009*	RDBXS.FALADJE	Mali	2009	0.53 (0.33-0.73)	D28	AL	25.4 (16.2-34.5)	-	-	-	-	High
Grivoyannis-2009*	RDBXS.KOLLE	Mali	2009	0.1 (0-0.37)	D28	AL	37.6 (25.9-49.3)	-	-	-	-	High
Grivoyannis-2009*	RDBXS.PONGONON	Mali	2009	0.63 (0.37-0.87)	D28	AL	5.8 (0.3-11.4)	-	-	-	-	Low/Moderate
Guthmann-2005	BHYRH.Angola-Kuito	Angola	2003	0.03	D28	ASAQL	-	-	-	5.8 (0.9-10.8)	-	Low/Moderate
Guthmann-2006	YRRSK.Angola-Caala	Angola	2004	0.07	D28	AL, ASAQL	3.3 (0-7.7)	-	-	6.2 (0.3-12.1)	-	Low/Moderate
Hamour-2005	BSXFP.SSudan-Nuba	Sudan	2003	0.03	D28	ASAQL	-	-	-	32.7 (22.4-43)	-	High
Hietala-2010	MSDDE.Bagamoyo	Tanazania	2006	0.03	D3	AL	no PCR	-	-	-	-	Low/Moderate
Hodel-2009	UHUBT.Kilombero	Tanazania	2008	0.1 (0.03-0.23)	D42	AL	3.3 (0.1-6.4) 5(1-9.8)	-	-	-	-	Low/Moderate
Hwang-2011	XTGNB.Bishoftu	Ethiopia	2009	0	D42	AL	0(0-25.8) [wilson] 0(0-25.8) [wilson]	-	-	-	-	Low/Moderate
Hwang-2011	XTGNB.Bulbula	Ethiopia	2009	0	D42	AL	1 (0-2.8) 1 (0-2.8)	-	-	-	-	Low/Moderate
Jones-2007*	ZHKTN.ELWA Hospital	Liberia	2007	0.2 (0.07-0.4)	D28	AL, ASAQL	0(0-6.6) [wilson]	-	-	0(0-5.8)[wilson]	-	Low/Moderate
Jones-2007*	ZHKTN.JFK Hospital	Liberia	2007	0.2 (0.07-0.4)	D28	AL, ASAQL	0(0-6.9) [wilson]	-	-	0(0-7.1)[wilson]	-	Low/Moderate
Jullien-2010	PFJCR.Chulaimbo-hospital	kenya	2008	0 (0-0.03)	D28	ASAQF, ASAQL	-	-	0(0-14.3) [wilson]	8(0-19.2)	-	Low/Moderate
Juma-2005*	ACHGC.Kisumu	Kenya	2004-2005	0.23 (0.13-0.36)	D28	AL, ASAQL	9.3 (5.1-13.6)	-	-	15.4 (11-20.5)	-	Low/Moderate
Juma-2008	PUEKP.Kisumu	Kenya	2007	0.07 (0.03-0.13)	D28	AL	6.5 (3.4-9.6)	-	-	-	-	Low/Moderate
Kamugisha-2012	FSFKM.Mwanza	Tanazania	2010	0.07 (0-0.2)	D28	AL	3.9 (0.2-7.6)	-	-	-	-	Low/Moderate
Kamya-2007	TDFKY.Apac	Uganda	2006	0.4 (0.17-0.63)	D42	AL, DP	22.7 (16.9-28.5) 47.5(39.8-54.2)	9.1 (5.2-13) 39.4(32-45.6)	-	-	-	High
Karema-2006	EDBXP.RUKARA	Rwanda	2003-2004	0.07 (0-0.23)	D28	ASAQF, ASAQL	-	9.7 (3.3-16.1)	-	20.5 (11.8-29.3)	-	High
Karema-2006	EDBXP.KICUKIRO	Rwanda	2003-2004	0.17 (0.03-0.4)	D28	ASAQF, ASAQL	-	2.7 (0-6.4)	-	1.4 (0-4.2)	-	Low/Moderate
Karema-2006	EDBXP.MASHESHA	Rwanda	2003-2004	0.07 (0-0.23)	D28	ASAQF, ASAQL	-	2.3 (0-5.5)	-	12.5 (5.6-19.4)	-	Low/Moderate
Kayentao-2009	BMQYT.FALADJE	Mali	2005	0.33 (0.17-0.57)	D28	ASAQL	-	-	-	8.9 (3.6-14.2)	-	Low/Moderate
Laminou-2011*	DAABT.Gaya	Niger	2011	0.07	D28	AL, ASAQF	15.5 (6.6-24.3)	-	1.5 (0-4.3)	-	-	Low/Moderate
Martensson-2007	SYFQT.Bagamoyo	Tanazania	2004	0.43 (0.2-0.7)	D42	AL	39.7 (25.3-54.1) 68.4(50.1-80)	-	-	-	-	High
Martensson-2009	ZYBXE.kivunge	Tanazania	2002	0.23 (0.13-0.4)	D42	AL, ASAQL	5.5 (1.8-9.2) 20.1(13.5-26.7)	-	-	22.8 (15.9-29.6) 33.8(25.5-41.2)	-	High
Martensson-2009	ZYBXE.micheweni	Tanazania	2002	0.23 (0.13-0.4)	D42	AL, ASAQL	2.1 (0-6) 10.2(1.3-18.3)	-	-	17.4 (7-27.7) 43.5(55.5-27.9)	-	High
Menan-2011	AJXCU.Cameroon	Cameroon	2008-2009	0.23 (0.1-0.47)	D28	AL,DP	0 (0-7.6) [Wilson]	4.1 (0-9.5)	-	-	-	Low/Moderate
Menan-2011	AJXCU.Cote d'Ivoire	Cote d'Ivoire	2008	0.6 (0.33-0.8)	D28	AL,DP	2.6 (0-6.1)	0 (0-4.6) [wilson]	-	-	-	Low/Moderate
Menan-2011	AJXCU.Senegal	Senegal	2008	0 (0-0.03)	D28	AL,DP	0 (0-5.1) [Wislon]	1.2 (0-3.6)	-	-	-	Low/Moderate
Menan-2012*	NJUCK.Abengourou	Cote d'Ivoire	2012	0.46(0.2-0.77)	D28	AL, ASAQL	7.3 (2.4-12.2)	-	-	6.7 (1.9-11.5)	-	Low/Moderate
Menan-2012*	NJUCK.SanPedro	Cote d'Ivoire	2012	0.47(0.16-0.73)	D28	AL, ASAQL	7.3 (2.4-12.2)	-	-	6.7 (1.9-11.5)	-	Low/Moderate
Menan-2012*	NJUCK.Yamoussoukro	Cote d'Ivoire	2012	0.40(0.16-0.70)	D28	AL, ASAQL	7.3 (2.4-12.2)	-	-	6.7 (1.9-11.5)	-	Low/Moderate
Menard-2008	BMSKT.Andapa	Madagascar	2007	0.5 (0.17-0.8)	D28	ASAQC	-	-	-	-	0 (0-11.4) [wilson]	Low/Moderate
Menard-2008	BMSKT.Ejeda	Madagascar	2006	0.2 (0.03-0.53)	D28	ASAQC	-	-	-	-	8.7 (0.5-16.8)	Low/Moderate
Menard-2008	BMSKT.Farafangana	Madagascar	2007	0.23 (0.03-0.6)	D28	ASAQC	-	-	-	-	0 (0-11.7) [Wilson]	Low/Moderate
Menard-2008	BMSKT.Ihosy	Madagascar	2006	0.17 (0.03-0.5)	D28	ASAQC	-	-	-	-	0 (0-6.3) [Wilson]	Low/Moderate
Menard-2008	BMSKT.Maevatanana	Madagascar	2006	0.67 (0.33-0.9)	D28	ASAQC	-	-	-	-	2 (0-6)	Low/Moderate
Menard-2008	BMSKT.Miandrivazo	Madagascar	2006	0.43 (0.17-0.77)	D28	ASAQC	-	-	-	-	0 (0-5.6) [Wilson]	Low/Moderate
Menard-2008	BMSKT.Moramanga	Madagascar	2006	0.33 (0.1-0.6)	D28	ASAQC	-	-	-	-	2.8 (0-8.2)	Low/Moderate
Mens-2008	KZBZT.Mbita	Kenya	2007	0.17 (0.07-0.27)	D28	AL,DP	1.5 (0-4.3)	0 (0-4.9) [wilson]	-	-	-	Low/Moderate
Ndiaye-2008	CCXPJ.Yaounde	Cameroon	2005	0.6 (0.3-0.83)	D14	ASAQC	-	-	-	-	D14 study	High
Ndiaye-2008	CCXPJ.Kolda	Senegal	2005	0.6 (0.3-0.83)	D14	ASAQC	-	-	-	-	D14 study	Low/Moderate
Ndiaye-2008	CCXPJ.Mlomp	Senegal	2005	0.6 (0.3-0.83)	D14	ASAQC	-	-	-	-	D14 study	Low/Moderate
Ndiaye-2009	TYKSC.Bancoumana	Mali	2006	0.24 (0.03-0.45)	D28	AL, ASAQF	11.7 (8-15.3)	-	9.4 (7-11.8)	-	-	Low/Moderate
Ndiaye-2009	TYKSC.Keur-Socé	Senegal	2006	0.24 (0.03-0.45)	D28	AL, ASAQF	11.7 (8-15.3)	-	9.4 (7-11.8)	-	-	Low/Moderate
Ndiaye-2009	TYKSC.Mlomp	Senegal	2006	0.24 (0.03-0.45)	D28	AL, ASAQF	11.7 (8-15.3)	-	9.4 (7-11.8)	-	-	Low/Moderate
Ndiaye-2009	TYKSC.Tsiroanomandidy	Madagascar	2006	0.24 (0.03-0.45)	D28	AL, ASAQF	11.7 (8-15.3)	-	9.4 (7-11.8)	-	-	Low/Moderate
Ndiaye-2009	TYKSC.Yaoundé	Cameroon	2006	0.24 (0.03-0.45)	D28	AL, ASAQF	11.7 (8-15.3)	-	9.4 (7-11.8)	-	-	Low/Moderate
Ndiaye-2011	REAJS.Kaolack	Senegal	2007-2008	0.13 (0.07-0.27)	D28	AL,ASAQF	5 (1.6-8.4)	-	3.2 (0.4-5.9)	-	-	Low/Moderate
Ngasala-2011b	GZQDA.fukayosi	Tanazania	2007	0.1 (0.03-0.23)	D56	AL	19.8 (14.8-24.8) 44.8(38.1-50.8)	-	-	-	-	High
Ngasala-2011b	GZQDA.yombo	Tanazania	2007-2008	0.1 (0.03-0.23)	D56	AL	17.4 (9.9-24.9) 25.7(16.5-33.9)	-	-	-	-	High
Nikiema-2010*	JXZNZ.Bobo Dioulasso	Burkina Faso	2008-2010	0.67 (0.37-0.87)	D28	AL, ASAQF	18.9 (15-22.8)	-	11 (7.8-14.2)	-	-	High
Nikiema-2010*	JXZNZ.Gourcy	Burkina Faso	2006-2010	0.8 (0.57-0.93)	D28	AL, ASAQF	23.3 (15.8-30.7)	-	12 (6.5-17.4)	-	-	High
Nikiema-2011*	JUNFK.GAOUA	Burkina Faso	2011	0.6 (0.3-0.83)	D28	AL, ASAQF	40.5 (30-51)	-	15.6 (8.8-22.4)	-	-	High
Nikiema-2011*	JUNFK.BOBO	Burkina Faso	2011	0.6 (0.3-0.83)	D28	AL, ASAQF	2.1 (0-6.3)	-	3.3 (0-7.7)	-	-	Low/Moderate
Offianan-2009	SATNJ.AyamÃ©	Cote d'Ivoire	2008	0.63	D28	AL, ASAQF	1.7 (0-4.9)	-	3.3 (0-7.7)	-	-	Low/Moderate
Offianan-2009	SATNJ.Dabakala	Cote d'Ivoire	2008	0.57	D28	AL, ASAQF	5.1 (0-10.7)	-	?	-	-	Low/Moderate
Oguike-2007*	QZCTH.Ibadan	Nigeria	2007-2008	0.43 (0.23-0.67)	D28	AL, ASAQL	7.4 (0-15.3)	-	-	6.9 (0-14.4)	-	Low/Moderate
Penali-2005*	THQEK.Ivory.Coast	Cote d'Ivoire	2005	0.67	D28	AL, ASAQF	2.6 (0-5.6)	-	1.8 (0-4.2)	-	-	Low/Moderate
Piola-2005	CCEPC.Mbarara	Uganda	2002-2004	0.27 (0.07-0.57)	D28	AL	3.4 (2.2-4.5)	-	-	-	-	Low/Moderate
Premji-2009	MEFSC.Burkina Faso: Bobo-Dioula	Burkina Faso	2007	0.63 (0.37-0.83)	D42	AL	N/A (n=2)	-	-	-	-	High
Premji-2009	MEFSC.Ghana: Kintampo	Ghana	2007	0.37 (0.13-0.63)	D42	AL	36.5(23.4-47.3) 65.7(51.2-75.8)	-	-	-	-	High
Premji-2009	MEFSC.Nigeria: Enugu	Nigeria	2007	0.3 (0.13-0.53)	D42	AL	15.4(6.6-23.4) 31.6(19.7-41.7)	-	-	-	-	High
Premji-2009	MEFSC.Kenya: Eldoret	Kenya	2006-2007	0	D42	AL	5.9(0-12.1) 14.2(3.9-23.4)	-	-	-	-	Low/Moderate
Premji-2009	MEFSC.Kenya: Kilifi	Kenya	2006-2007	0	D42	AL	14.3(0-28) 14.3(0-28)	-	-	-	-	Low/Moderate
Premji-2009	MEFSC.Kenya: Pinglikani	Kenya	2007	0.13 (0.07-0.23)	D42	AL	9.1(0-21.3) 13.9(0-27.3)	-	-	-	-	Low/Moderate
Premji-2009	MEFSC.Nigeria: Calabar	Nigeria	2007	0.43 (0.2-0.7)	D42	AL	6.5(0-13.4) 11.7(1.4-21)	-	-	-	-	Low/Moderate
Premji-2009	MEFSC.Nigeria: Ibadan	Nigeria	2007	0.37 (0.17-0.6)	D42	AL	6.2(0-17.8) 12.9(0-28.2)	-	-	-	-	Low/Moderate
Premji-2009	MEFSC.Nigeria: Jos	Nigeria	2007	0.43 (0.17-0.73)	D42	AL	0 (0-9.2) [wilson] 0 (0-9.2) [wilson]	-	-	-	-	Low/Moderate
Premji-2009	MEFSC.Tanzania: Bagamoyo	Tanazania	2007	0.03 (0-0.07)	D42	AL	24(0-44.5) [n=14] 24(0-44.5) [n=14]	-	-	-	-	Low/Moderate
Premji-2009	MEFSC.Tanzania: Kiwangwa	Tanazania	2006-2007	0.17 (0.07-0.37)	D42	AL	4.6(0-7.5) 12.0(4.8-18.8)	-	-	-	-	Low/Moderate
Sagara-2006	PXPZK.Sotuba	Mali	2003-2004	0.43 (0.23-0.6)	D28	AL	10.5 (7-14)	-	-	-	-	Low/Moderate
Sagara-2008	NBSAE.Kambila	Mali	2004	0.57 (0.37-0.73)	D28	AL	29.9 (24-35.8)	-	-	-	-	High
Sagara-2012	EGYMA.Sikasso	Mali	2005-2006	0.57 (0.27-0.8)	D28	AL, ASAQC	37.9 (31.5-44.2)	-	-		18.9 (13.8-24)	High
Sanofi-2013*	SBCEE.Kampala	Uganda	2008	0.2 (0.07-0.4)	D42	AL, ASAQF	45.9 (38.9-52.8) 67.4(60.3-73.9)	-	47.1 (40.1-54.1) 68.7(61.5-74.6)	-	-	High
Sawa-2013	DAXCM.Mbita	Kenya	2009	0.23 (0.13-0.37)	D42	AL, DP	5.5 (1.8-9.1) 18.5(11.5-24.1)	0 (0-2.7) [Wilson] 3.8(0.5-6.9)	-	-	-	Low/Moderate
Schramm-2013	UBTXH.Nimba	Liberia	2009	0.53 (0.33-0.7)	D42	AL, ASAQF	10.4 (5.4-15.4) 36.9(28.2-44.4)	-	28.2 (20.9-35.5) 46.3(27.5-53.8)	-	-	High
Schramm-2013	FEDZY.liberia	Liberia	2008-2009	0.37 (0.17-0.6)	D28	AL, ASAQF	1.3 (0.3-2.3)	-	5.8 (3.6-7.9)	-	-	Low/Moderate
Sinou-2009	ZUABH.Kinshasa	DRC	2007	0.27 (0.1-0.57)	D28	ASAQF	-	-	9.1 (0-26.1)	-	-	Low/Moderate
Sirima-2009	KJGJT.Koupela	Burkina Faso	2004-2006	0.63 (0.37-0.83)	D28	ASAQC, ASAQF	-	-	5 (2.8-7.3)	-	3.7 (1.8-5.6)	Low/Moderate
Staedke-2004	PCRNU.Kampala	Uganda	2002-2003	0.27 (0.13-0.43)	D28	ASAQL	-	-	-	14.9 (8.7-21.1)	-	Low/Moderate
Swarthout-2011	BKTSC.Shabunda	DRC	2004	0.27	D35	ASAQL	-	-	-	10.8 (4.1-17.5)	-	Low/Moderate
Sylla-2011*	DFTUS.DEGGO	Senegal	2011	0.1 (0.03-0.3)	D42	AL, DP	no PCR	no PCR	-	-	-	Low/Moderate
Temu-2010*	HJNDX.Grand Gedeh County	Liberia	2010-2011	0.47 (0.23-0.7)	D28	ASAQF	-	-	13.3 (6.5-20)	-	-	Low/Moderate
Thwing-2009	JHPFX.Bondo	Kenya	2007	0.17 (0.1-0.3)	D28	ASAQL	-	-	-	21.4 (13.2-29.5)	-	High
Tine-2012	BQSYZ.DEGO	Senegal	2011	0 (0-0.03)	D28	AL	0 (0-25.8)	-	-	-	-	Low/Moderate
Tine-2012	BQSYZ.KL	Senegal	2010-2011	0.07 (0-0.17)	D28	AL	3 (0.1-5.8)	-	-	-	-	Low/Moderate
Toure-2009	RSBPS.Anonkoua-koute	Cote d'Ivoire	2006	0.63	D28	AL	1.7 (0-4.9)	-	-	-	-	Low/Moderate
Toure-2011	SDJZP.Anonkoua-kouté	Cote d'Ivoire	2007	0.63	D28	AL	6.9 (1.1-12.8)	-	-	-	-	Low/Moderate
Ursing-2011	SXGQP.Bissau	Guinea-Bissau	2006-2008	0.03 (0-0.1)	D42	AL	1.8 (0-3.9) 2.5(0-4.8)	-	-	-	-	Low/Moderate
vandenBroek-2005	MZBCX.Malakal	Sudan	2003	0.03 (0-0.13)	D42	ASAQL	-	-	-	11.7 (5.9-17.5) 15.3(8.5-21.5)	-	Low/Moderate
vandenBroek-2006	PKGFP.Congo-Kindamba	Congo	2004	0.43 (0.17-0.73)	D28	AL, ASAQL	13.7 (7-20.4)	-	-	31.8 (22.5-41)	-	High
Yavo-2011	XEDNN.Cameroon	Cameroon	2007	0.43 (0.2-0.67)	D28	AL, DP	4.2 (0-9.8)	1.8 (0-5.3)	-	-	-	Low/Moderate
Yavo-2011	XEDNN.Cote d'Ivoire	Cote d'Ivoire	2006	0.6 (0.33-0.8)	D28	AL, DP	1.5 (0-4.2)	0 (0-4.9) [wilson]	-	-	-	Low/Moderate
Yavo-2011	XEDNN.Senegal	Senegal	2006-2007	0.3	D28	AL, DP	0 (0-5.6) [wilson]	0 (0-5.8) [wilson]	-	-	-	Low/Moderate
Yeka-2005	ETFZC.Apac	Uganda	2003-2004	0.63 (0.33-0.83)	D28	ASAQL	-	-	-	46.2 (38.6-53.8)	-	High
Yeka-2005	FXFTC.Arua	Uganda	2004	0.33 (0.1-0.67)	D28	ASAQL	-	-	-	45.3 (37.7-53)	-	High
Yeka-2005	RGDRP.Tororo	Uganda	2003-2004	0.67 (0.4-0.83)	D28	ASAQL	-	-	-	69(61.2-75.2)	-	High
Yeka-2005	QFPXT.Jinja	Uganda	2002-2003	0.2 (0.07-0.37)	D28	ASAQL	-	-	-	16.2 (10.8-21.6)	-	Low/Moderate
Yeka-2008	MCZHT.Kanungu	Uganda	2006-2007	0.1 (0.03-0.27)	D42	AL,DP	14.6 (9.6-19.5) 28.9(22.1-35)	2.8 (0.6-5.1) 10.4(6.2-14.5)	-	-	-	High
Zongo-2007	SUEGP.colsama	Burkina Faso	2006	0.7 (0.4-0.87)	D42	AL, DP	9.8 (2.4-17.3) 19.9(9.1-29.3)	0(0-6.4)[wilson] 1.8(0-5.2)	-	-	-	High
Zongo-2007	SUEGP.ouezzin-ville	Burkina Faso	2006	0.7 (0.4-0.87)	D42	AL, DP	23.3 (13-33.6) 37.4(24.3-48.2)	0 (0-5.6) [wilson] 9.2(1.9-16)	-	-	-	High
Zongo-2007	SUEGP.sarfalao	Burkina Faso	2006	0.7 (0.4-0.87)	D42	AL, DP	18.2 (7.4-29) 24.8(11.5-36.1)	0(0-7.6) [wlson] 4.3(0-9.8)	-	-	-	High
Zongo-2007a	DJYCQ.Bobo-Dioulasso	Burkina Faso	2005	0.67 (0.43-0.87)	D28	AL	14.4 (10-18.8)	-	-	-	-	Low/Moderate
