# Supplementary material for: Clinical determinants of early parasitological response to ACTs in African patients with uncomplicated falciparum malaria: a literature review and meta-analysis of individual patient data
Source: BMC Med. 2015 Sep 7;13:212. doi: 10.1186/s12916-015-0445-x (PMC4561425; doi:10.1186/s12916-015-0445-x)
Supplement: Additional file 5: — Authors and contributions. (XLS 82 kb) [file 12916_2015_445_MOESM5_ESM.xls]

## Sheet: Authors
Names	Last name	Initials	Affliation 1	Affliation 2	Affliation 3	Conceived and designed the experiments	Contributed reagents/materials/analysis tools	Enrolled Patients / Performed Experiements	Analysed the data	Wrote the first draft of the manuscript	Performed Systematic Review	Checked for relevent studies	Contributions to writing the manuscript
Erasmus Kamugisha	Kamugisha	EK	Catholic University of Health and Allied Sciences, Mwanza, Tanzania			Yes		Yes					Yes
Achille Massougbodji	Massougbodji	AMassougbodji	Centre d’Etudes et de Recherche sur le Paludisme Associé à la Grossesse et à l’Enfant (CERPAGE), Faculté des Sciences de la Santé (FSS), Université d’Abomey-Calavi, Cotonou, Bénin			Yes		Yes					Yes
Peter G Kremsner	Kremsner	PGK	Centre de Recherches Médicales de Lambaréné, Lambaréné, Gabon	Institut für Tropenmedizin, Universität Tübingen, Tübingen, Germany		Yes		Yes					Yes
Piet A Kager	Kager	PAK	Centre for Infection and Immunity Amsterdam, (CINEMA), Division of Infectious Diseases, Tropical Medicine and AIDS, Academic Medical Centre, Amsterdam, the Netherlands			Yes		Yes					Yes
George O Adjei	Adjei	GOA	Centre for Tropical Clinical Pharmacology and Therapeutics, University of Ghana Medical School, Accra, Ghana			Yes		Yes					Yes
Kevin Marsh	Marsh	KM	Centre for Tropical Medicine and Global Health, Nuffield Department of Clinical Medicine, University of Oxford, Oxford, UK	Kenya Medical Research Institute/Wellcome Trust Research Programme, Kilifi, Kenya		Yes		Yes					Yes
Sodiomon B Sirima	Sirima	SBS	Centre National de Recherche et de Formation sur le Paludisme (CNRFP), Ouagadougou, Burkina Faso			Yes		Yes					Yes
Quique Bassat	Bassat	QB	Centro de Investigacao em Saude de Manhiça, Manhiça, Mozambique	ISGlobal, Barcelona Ctr. Int. Health Res. (CRESIB), Hospital Clínic - Universitat de Barcelona, Barcelona, Spain		Yes		Yes					Yes
Raquel González	Gonzalez	RG	Centro de Investigacao em Saude de Manhiça, Manhiça, Mozambique	ISGlobal, Barcelona Ctr. Int. Health Res. (CRESIB), Hospital Clínic - Universitat de Barcelona, Barcelona, Spain		Yes		Yes					Yes
Clara Menéndez	Menéndez	CMenendez	Centro de Investigacao em Saude de Manhiça, Manhiça, Mozambique	ISGlobal, Barcelona Ctr. Int. Health Res. (CRESIB), Hospital Clínic - Universitat de Barcelona, Barcelona, Spain		Yes		Yes					Yes
Moses R Kamya	Kamya	MRK	College of Health Sciences, Makerere University, Kampala, Uganda			Yes		Yes					Yes
Jean-Paul Guthmann	Guthmann	JPGuthman	Département des maladies infectieuses, Institut de Veille Sanitaire, Saint Maurice, France			Yes		Yes					Yes
Fred Kironde	Kironde	FK	Departement of Biochemistry, Makerere University, Kampala, Uganda			Yes		Yes					Yes
Sarah G Staedke	Staedke	SGS	Department of Clinical Research, Faculty of Infectious & Tropical Diseases, London School of Hygiene & Tropical Medicine, London, UK	Infectious Disease Research Collaboration, Kampala, Uganda		Yes		Yes					Yes
Brian Greenwood	Greenwood	BGreenwood	Department of Diseases Control, London School of Hygiene and Tropical Medicine, London, UK			Yes		Yes					Yes
Blaise Genton	Genton	BGenton	Department of Epidemiology and Public Health, Swiss Tropical and Public Health Institute, Basel, Switzerland	Division of Infectious Diseases and Department of Ambulatory Care and Community Medicine, University Hospital, Lausanne, Switzerland		Yes		Yes					Yes
Nahla B Gadalla	Gadalla	NBG	Department of Epidemiology, Tropical Medicine Research Institute, National Centre for Research, Khartoum, Sudan	Department of Immunology and Infection, London School of Hygiene and Tropical Medicine, London, UK	NIAID, Rockville, USA	Yes		Yes					Yes
Colin J Sutherland	Sutherland	CJS	Department of Immunology & Infection, London School of Hygiene & Tropical Medicine, London, UK			Yes		Yes					Yes
Teun Bousema	Bousema	TB	Department of Infection and Immunity, London School of Hygiene and Tropical Medicine, London, UK	Department of Medical Microbiology, Radboud University Nijmegen Medical Centre, Njimegen, the Netherlands		Yes		Yes					Yes
Chris J Drakeley	Drakeley	CJD	Department of Infection and Immunity, London School of Hygiene and Tropical Medicine, London, UK			Yes		Yes					Yes
Oumar Gaye	Gaye	OG	Department of Medical Parasitology, Faculty of Medicine, Université Cheikh Anta Diop, Dakar, Senegal			Yes		Yes					Yes
Mbaye Pene	Pene	MP	Department of Medical Parasitology, Faculty of Medicine, Université Cheikh Anta Diop, Dakar, Senegal			Yes		Yes					Yes
Roger CK Tine	Tine	RCKT	Department of Medical Parasitology, Faculty of Medicine, Université Cheikh Anta Diop, Dakar, Senegal			Yes		Yes					Yes
Grant Dorsey	Dorsey	GD	Department of Medicine, University of California San Francisco, San Francisco, USA			Yes		Yes		Yes			Yes
Bryan Greenhouse	Greenhouse	BGreenhouse	Department of Medicine, University of California San Francisco, San Francisco, USA			Yes		Yes					Yes
Philip J Rosenthal	Rosenthal	PJR	Department of Medicine, University of California San Francisco, San Francisco, USA			Yes		Yes					Yes
Andreas Mårtensson	Mårtensson	AMartensson	Department of Microbiology, Tumor and Cell Biology, Karolinska Institutet, Stockholm, Sweden	Department of Public Health Sciences, Karolinska Institutet, Stockholm, Sweden	Centre for Clinical Research Sörmland, Uppsala University, Sweden	Yes		Yes					Yes
Anders Björkman	Björkman	AB	Department of Microbiology, Tumour and Cell Biology , Karolinska Institutet , Stockholm , Sweden			Yes		Yes					Yes
Martin Meremikwu	Meremikwu	MMeremikwu	Department of Paediatrics, University of Calabar, Calabar, Nigeria	Institute of Tropical Diseases Research & Prevention, Calabar, Nigeria		Yes		Yes					Yes
Babacar Faye	Faye	BFaye	Department of Parasitology and Mycology, Faculty of Medicine, Université Cheikh Anta Diop, Dakar, Senegal			Yes		Yes					Yes
Oumar Faye	Faye	OF	Department of Parasitology and Mycology, Faculty of Medicine, Université Cheikh Anta Diop, Dakar, Senegal			Yes		Yes					Yes
William Yavo	Yavo	WY	Department of Parasitology and Mycology, Faculty of Pharmaceutical and Biological Sciences, University of Cocody, Abidjan, Côte d'Ivoire	Malaria Research and Control Center, National Institute of Public Health, Abidjan, Côte d'Ivoire		Yes		Yes					Yes
Mamadou S Ba	Ba	MSB	Department of Parasitology, Faculty of Medicine, University Cheikh Anta Diop, Dakar, Senegal			Yes		Yes					Yes
Doudou Sow	Sow	DS	Department of Parasitology, Faculty of Medicine, University Cheikh Anta Diop, Dakar, Senegal			Yes		Yes					Yes
Hervé Menan	Menan	HM	Department of Parasitology, Faculty of Pharmacy, University of Cocody, Abidjan, Côte d'Ivoire			Yes		Yes					Yes
Stephen A Ward	Ward	SAW	Department of Parasitology, Liverpool School of Tropical Medicine, Liverpool, UK			Yes		Yes					Yes
Billy E Ngasala	Ngasala	BEN	Department of Parasitology, Muhimbili University of Health and Allied Sciences, Dar es Salaam, Tanzania	Malaria Research, Infectious Disease Unit, Department of Medicine Solna, Karolinska Institutet, Stockholm, Sweden		Yes		Yes					Yes
Cally Roper	Roper	CR	Department of Pathogen Molecular Biology, Faculty of Infectious and Tropical Diseases, London School of Hygiene & Tropical Medicine, London, UK			Yes		Yes					Yes
Catherine O Falade	Falade	COF	Department of Pharmacology & Therapeutics, College of Medicine, University of Ibadan, Ibadan, Nigeria			Yes		Yes					Yes
José P Gil	Gil	JPGil	Department of Physiology and Pharmacology, Drug Resistance Unit, Section of Pharmacogenetics, Karolinska Institutet, Stockholm, Sweden	University of Lisboa, Faculty of Sciences, BioISI– Biosystems & Integrative Sciences Institute, Campo Grande, Lisboa, Portugal	The Harpur College of Arts and Sciences, Binghamton University, The State University of New York, Binghamton, NY, USA	Yes		Yes					Yes
Mary Oguike	Oguike	MO	Dept of Immunology & Infection, London School of Hygiene & Tropical Medicine, UK			Yes		Yes					Yes
François Bompart	Bompart	FB	Direction Accès au Médicament / Access to Medicines, Sanofi Aventis, Gentilly, France			Yes		Yes					Yes
Valérie Lameyre	Lameyre	VL	Direction Accès au Médicament / Access to Medicines, Sanofi Aventis, Gentilly, France			Yes		Yes					Yes
Anastasia Grivoyannis	Grivoyannis	AG	Division of Emergency Medicine, University of Washington, Seattle, USA			Yes		Yes					Yes
Teferi Eshetu	Eshetu	TE	Division of Infectious Diseases and Tropical Medicine, Medical Center of the University of Munich (LMU), Munich, Germany	Department of Medical Laboratory Sciences and Pathology, Jimma University (JU), Jimma, Ethiopia		Yes		Yes					Yes
Nicole Berens-Riha	Berens-Riha	NBR	Division of Infectious Diseases and Tropical Medicine, Medical Center of the University of Munich (LMU), Munich, Germany	German Centre for Infection Research (DZIF) at LMU, Munich, Germany		Yes		Yes					Yes
Michele Van Vugt	Van Vugt	MVV	Division of Infectious Diseases, Center for Tropical Medicine & Travel Medicine, Academic medical Center, University of Amsterdam, The Netherlands			Yes		Yes					Yes
Jean René Kiechel	Kiechel	JRK	Drugs for Neglected Diseases initiative, Geneva, Switzerland			Yes		Yes					Yes
Maryline Bonnet	Bonnet	MB	Epicentre, Geneva, Switzerland			Yes		Yes					Yes
Carolyn Nabasumba	Nabasumba	CNabasumba	Epicentre, Paris, France	Faculty of Medicine, Mbarara University of Science and Technology, Mbarara, Uganda		Yes		Yes					Yes
Jean-François Etard	Etard	JFE	Epicentre, Paris, France	Institut de Recherche pour le Développement (IRD), Montpellier, France		Yes		Yes					Yes
Elisabeth Baudin	Baudin	EB	Epicentre, Paris, France			Yes		Yes					Yes
Francesco Checchi	Checchi	FC	Epicentre, Paris, France			Yes		Yes					Yes
Emmanuelle Espié	Espié	EE	Epicentre, Paris, France			Yes		Yes					Yes
Francesco Grandesso	Grandesso	FG	Epicentre, Paris, France			Yes		Yes					Yes
Birgit Schramm	Schramm	BS	Epicentre, Paris, France			Yes		Yes					Yes
Elizabeth A Ashley	Ashley	EAA	Epicentre, Paris, France			Yes		Yes					Yes
Michael Makanga	Makanga	MMakanga	European & Developing Countries Clinical Trials Partnership (EDCTP), Cape Town, South Africa			Yes		Yes					Yes
Albert Same-Ekobo	Same-Ekobo	ASE	Faculté de Médecine et des Sciences Biomédicales, Centre Hospitalo-Universitaire de Yaoundé, Yaoundé, Cameroon			Yes		Yes					Yes
Ishag Adam	Adam	IA	Faculty of Medicine, University of Khartoum, Khartoum, Sudan			Yes		Yes					Yes
Abul M Faiz	Faiz	AMF	Faculty of Tropical Medicine, Mahidol University, Bangkok, Thailand			Yes		Yes					Yes
ElFatih M Malik	Malik	EMM	Federal Ministry of Health, Khartoum, Sudan			Yes		Yes					Yes
Daddi Jima	Jima	DJ	Federal Ministry of Health, Addis Ababa, Ethiopia			Yes		Yes					Yes
Francine Ntoumi	Ntoumi	FNtoumi	Fondation Congolaise pour la Recherche Médicale (FCRM), Faculté des Sciences de la Santé, Université Marien Ngouabi, Brazzaville, République du Congo	Institute for Tropical Medicine, University of Tübingen, Tübingen, Germany		Yes		Yes
Christopher V Plowe	Plowe	CVP	Howard Hughes Medical Institute/Center for Vaccine Development, University of Maryland School of Medicine, Baltimore, USA			Yes		Yes					Yes
Patrick Sawa	Sawa	PS	Human Health Division, International Centre for insect physiology and Ecology, Mbita, Kenya			Yes		Yes					Yes
Salim Abdulla	Abdulla	SA	Ifakara Health Institute, Dar es Salaam, Tanzania			Yes		Yes					Yes
Martin A Adjuik	Adjuik	MAA	INDEPTH NETWORK Secretariat, Accra, Ghana			Yes		Yes					Yes
Emmanuel Arinaitwe	Arinaitwe	EA	Infectious Diseases Research Collaboration, Kampala, Uganda			Yes		Yes					Yes
Halidou Tinto	Tinto	HT	Institut de Recherche en Sciences de la Santé, Bobo-Dioulasso, Burkina Faso	Centre Muraz, Bobo-Dioulasso, Burkina Faso		Yes		Yes					Yes
Frederic Nikiema	Nikiema	FNikiema	Institut de Recherche en Sciences de la Santé, Bobo-Dioulasso, Burkina Faso			Yes		Yes					Yes
Issaka Zongo	Zongo	IZ	Institut de Recherche en Sciences de la Santé, Bobo-Dioulasso, Burkina Faso			Yes		Yes					Yes
Jean-Bosco Ouédraogo	Ouédraogo	JBO	Institut de Recherche en Sciences de la Santé, Direction Régionale de l'Ouest, Bobo-Dioulasso, Burkina Faso	Centre Muraz, Bobo-Dioulasso, Burkina Faso		Yes		Yes					Yes
Fabrice A Somé	Somé	FAS	Institut de Recherche en Sciences de la Santé, Direction Régionale de l'Ouest, Bobo-Dioulasso, Burkina Faso			Yes		Yes					Yes
Philippe Brasseur	Brasseur	PB	Institut de Recherche pour le Développement (IRD), Dakar, Sénégal			Yes		Yes					Yes
Jean‐François Faucher	Faucher	JFF	Institut de Recherche pour le Développement (IRD), Mother and Child Health in the Tropics Research Unit, Paris, France	PRES Sorbonne Paris Cité, Université Paris Descartes, Paris, France	Department of Infectious Diseases, Besançon University Medical Center, Besançon, France	Yes		Yes					Yes
Patrice Piola	Piola	PP	Institut Pasteur de Madagascar, Antananarivo, Madagascar			Yes		Yes					Yes
Sanjeev Krishna	Krishna	SK	Institute for Infection and Immunity, St. George’s, University of London, London, UK			Yes		Yes					Yes
Bertrand Lell	Lell	BL	Institute for Tropical Medicine, University of Tubingen, Tubingen, Germany	Centre de Recherches Médicales de Lambaréné, Lambaréné, Gabon		Yes		Yes					Yes
Bereket H Alemayehu	Alemayehu	BHA	International Center for AIDS Care and Treatment Programs, Addis Ababa, Ethiopia			Yes		Yes					Yes
Sabah A Omar	Omar	SAO	Kenya Medical Research Institute (KEMRI), Centre for Biotechnology Research and Development, Nairobi, Kenya			Yes		Yes					Yes
Elizabeth Juma	Juma	EJ	Kenya Medical Research Institute, Nairobi, Kenya			Yes		Yes					Yes
Bernhards R Ogutu	Ogutu	BRO	Kenya Medical Research Institute/United States Army Medical Research Unit, Kisumu, Kenya			Yes		Yes					Yes
Steffen Borrmann	Borrmann	SB	Kenya Medical Research Institute/Wellcome Trust Research Programme, Kilifi, Kenya	Institute for Tropical Medicine, University of Tübingen,Tübingen, Germany	German Centre for Infection Research, Tübingen, Germany	Yes		Yes					Yes
Judy Peshu	Peshu	JP	Kenya Medical Research Institute/Wellcome Trust Research Programme, Kilifi, Kenya			Yes		Yes					Yes
Seif A Shekalaghe	Shekalaghe	SAS	Kilimanjaro Clinical Medical Research Institite, Kilimanjaro Christian Medical Centre, Moshi, Tanzania	Ifakara Health Institute, Bagamoyo, Tanzania		Yes		Yes					Yes
Seth Owusu-Agyei	Owusu-Agyei	SOA	Kintampo Health Research Center, Kintampo, Ghana			Yes		Yes					Yes
Caterina I Fanello	Fanello	CIF	Mahidol-Oxford Research Unit, Faculty of Tropical Medicine, Mahidol University, Bangkok, Thailand			Yes		Yes					Yes
Corine Karema	Karema	CK	Malaria & Other Parasitic Diseases Division-RBC, Ministry of Health, Kigali, Rwanda			Yes		Yes					Yes
Jimee Hwang	Hwang	JH	Malaria Branch, Division of Parasitic Diseases and Malaria, Centers for Disease Control and Prevention, Atlanta, Georgia	Global Health Group, University of California San Francisco, San Francisco, USA		Yes		Yes					Yes
Meghna Desai	Desai	MD	Malaria Branch, Division of Parasitic Diseases and Malaria, Centers for Disease Control and Prevention, Atlanta, Georgia			Yes		Yes					Yes
Patrick S Kachur	Kachur	PSK	Malaria Branch, Division of Parasitic Diseases and Malaria, Centers for Disease Control and Prevention, Atlanta, Georgia			Yes		Yes					Yes
Julie I Thwing	Thwing	JIT	Malaria Branch, Division of Parasitic Diseases and Malaria, Centers for Disease Control and Prevention, Atlanta, Georgia			Yes		Yes					Yes
Didier Ménard	Menard	DM	Malaria Molecular Epidemiology Unit, Institut Pasteur in Cambodia, Phnom Penh, Cambodia			Yes		Yes					Yes
Abdoulaye A Djimde	Djimde	AAD	Malaria Research and Training Center, Department of Epidemiology of Parasitic Diseases, Faculty of Medicine, Pharmacy and Odonto-Stomatology, University of Bamako, Bamako, Mali			Yes		Yes					Yes
Ogobara K Doumbo	Doumbo	OKD	Malaria Research and Training Center, Department of Epidemiology of Parasitic Diseases, Faculty of Medicine, Pharmacy and Odonto-Stomatology, University of Bamako, Bamako, Mali			Yes		Yes					Yes
Bakary Fofana	Fofana	BFofana	Malaria Research and Training Center, Department of Epidemiology of Parasitic Diseases, Faculty of Medicine, Pharmacy and Odonto-Stomatology, University of Bamako, Bamako, Mali			Yes		Yes					Yes
Issaka Sagara	Sagara	IS	Malaria Research and Training Center, Department of Epidemiology of Parasitic Diseases, Faculty of Medicine, Pharmacy and Odonto-Stomatology, University of Bamako, Bamako, Mali			Yes		Yes					Yes
Alassane Dicko	Dicko	AD	Malaria Research and Training Center, Faculty of Medicine Pharmacy and Dentistry, University of Bamako, Bamako, Mali	Department of Public Health, Faculty of Medicine Pharmacy and Dentistry, University of Bamako, Bamako, Mali		Yes		Yes					Yes
Kassoum Kayentao	kayentao	KK	Malaria Research and Training Center, Faculty of Medicine, Pharmacy and Odontostomatology, University of Sciences, Techniques and Technology of Bamako, Bamako, Mali			Yes		Yes					Yes
Lars Rombo	Rombo	LR	Malaria Research Laboratory, Unit of Infectious Diseases, Department of Medicine, Karolinska University Hospital, Karolinska Institutet, Stockholm, Sweden	Department of Infectious Diseases Mälarsjukhuset 631 88 Eskilstuna, Sweden	Centre for Clinical Research, Sörmland county council, Sweden	Yes		Yes					Yes
Milijaona Randrianarivelojosia	Randrianarivelojosia	MR	Malaria Research Unit, Institut Pasteur de Madagascar, Antananarivo, Madagascar			Yes		Yes					Yes
Offianan A Toure	Toure	OAT	Malariology department, Institut Pasteur de Côte d'Ivoire, Abidjan, Côte d'Ivoire			Yes		Yes					Yes
Angeles Lima	Lima	AL	Médecins Sans frontières - Operational Centre Barcelona-Athens, Barcelona, Spain			Yes		Yes					Yes
Ingrid Van den Broek	Van den Broek	IVDB	Médecins sans Frontières, London, UK	Centre for Infectious Disease Control, National Institute for Public Health and the Environment, Bilthoven, The Netherlands		Yes		Yes					Yes
Todd D Swarthout	Swarthout	TDS	Médecins Sans Frontières, London, UK			Yes		Yes					Yes
Stephan Duparc	Duparc	SD	Medicine for Malaria Venture, Geneva, Switzerland			Yes		Yes					Yes
Ric N Price	Price	RNP	Menzies School of Health Research and Charles Darwin University, Darwin, Australia	Centre for Tropical Medicine and Global Health, Nuffield Department of Clinical Medicine, University of Oxford, Oxford, UK	World Wide Antimalarial Resistance Network (WWARN), Clinical module, Darwin, Australia	Yes			Yes	Yes			Yes
Michel T Vaillant	Vaillant	MTV	Methodology and Statistical Unit, Center for Health Studies, CRP Santé, Luxemburg, Luxemburg	Unité 3677, Bases thérapeutiques des inflammations et infections, Université Victor Segalen Bordeaux 2, Bordeaux, France		Yes		Yes					Yes
Zul Premji	Premji	ZP	Muhimbili University of Health and Allied Sciences, Dar es Salaam, Tanzania.			Yes		Yes					Yes
Joel J Jones	Jones	JJJ	National Malaria Control Programme, Ministry of Health and Social Welfare, Monrovia, Liberia			Yes		Yes					Yes
Yah M Zolia	Zolia	YMZ	National Malaria Control Programme, Ministry of Health and Social Welfare, Monrovia, Liberia			Yes		Yes					Yes
Kamal Hamed	Hamed	KH	Novartis Pharmaceuticals Corporation, East Hanover, USA			Yes		Yes					Yes
Jean-Louis Ndiaye	Ndiaye	JLN	Parasitology and Mycology Laboratory, Faculty of Medecine, Université Cheikh Anta Diop, Dakar, Senegal			Yes		Yes					Yes
Poul-Erik Kofoed	Kofoed	PEK	Projecto de Saúde de Bandim, Bissau, Guinea-Bissau	Department of Paediatrics, Kolding Hospital, Kolding, Denmark		Yes		Yes					Yes
Johan Ursing	Ursing	JU	Projecto de Saúde de Bandim, Bissau, Guinea-Bissau	Malaria Research, Infectious Disease Unit, Department of Medicine Solna, Karolinska Institutet, Stockholm, Sweden		Yes		Yes					Yes
Petra F Mens	Mens	PFM	Royal Tropical Institute, KIT Biomedical Research, Amsterdam, the Netherlands	Centre for Infection and Immunity Amsterdam, (CINEMA), Division of Infectious Diseases, Tropical Medicine and AIDS, Academic Medical Centre, Amsterdam, the Netherlands		Yes		Yes					Yes
Henk DFH Schallig	Schallig	HDFHS	Royal Tropical Institute, KIT Biomedical Research, Amsterdam, the Netherlands			Yes		Yes					Yes
Jennifer A Flegg	Flegg	JAF	School of Mathematical Sciences and Monash Academy for Cross and Interdisciplinary Mathematical Applications, Monash University, Melbourne, Australia	World Wide Antimalarial Resistance Network (WWARN), Oxford, UK			Yes						Yes
Khadime Sylla	Sylla	KSylla	Service de Parasitologie-Mycologie Médicale, Université Cheikh Anta Diop, Dakar, Senegal			Yes		Yes					Yes
Silva Tommasini	Tommasini	ST	Sigma-Tau Industrie Farmaceutiche Riunite S.p.A, Rome, Italy			Yes		Yes					Yes
Giovanni Valentini	Valentini	GV	Sigma-Tau Industrie Farmaceutiche Riunite S.p.A, Rome, Italy			Yes		Yes					Yes
Peter W Gething	Gething	PWG	Spatial Ecology and Epidemiology Group, Department of Zoology, University of Oxford, Oxford, UK				Yes						Yes
Simon I Hay	Hay	SIH	Wellcome Trust Centre for Human Genetics, University of Oxford, Oxford, UK	Institute for Health Metrics and Evaluation, University of Washington, Seattle, USA	Fogarty International Center, National Institutes of Health, Bethesda, USA		Yes						Yes
Eva Maria Hodel	Hodel	EMH	Swiss Tropical and Public Health Institute, Basel, Switzerland	Parasitology Department, Liverpool School of Tropical Medicine, Liverpool, UK		Yes		Yes					Yes
Scott Filler	Filler	SF	The Global Fund to Fight AIDS, Tuberculosis and Malaria, Geneva, Switzerland			Yes		Yes					Yes
Emmanuel A Temu	Temu	EAT	The MENTOR Initiative, Crawley, UK	Swiss Tropical and Public Health Institute, Basel, Switzerland	University of Basel, Basel, Switzerland	Yes		Yes					Yes
Richard Allan	Allan	RA	The MENTOR Initiative, Crawley, UK			Yes		Yes					Yes
Michael Nambozi	Nambozi	MN	Tropical Diseases Research Centre, Ndola, Zambia			Yes		Yes					Yes
Sally Hamour	Hamour	SH	UCL Centre for Nephrology, Royal Free hospital, London, UK			Yes		Yes
Hasifa Bukirwa	Bukirwa	HBukirwa	Uganda Malaria Surveillance Project, Kampala, Uganda			Yes		Yes					Yes
Adoke Yeka	Yeka	AY	Uganda Malaria Surveillance Project, Kampala, Uganda			Yes		Yes					Yes
Véronique Sinou	Sinou	VS	UMR-MD3, Faculty of Pharmacy, Aix-Marseille University, Marseille, France			Yes		Yes					Yes
Walter RJ Taylor	Taylor	WRJT	UNICEF/UNDP/WB/WHO Special Programme for Research & Training in Tropical Diseases (TDR), Geneva, Switzerland	Service de Médecine Internationale et Humanitaire, Hopitaux Universitaries de Genève, Geneva, Switzerland		Yes		Yes					Yes
Piero Olliaro	Olliaro	PO	UNICEF/UNDP/World Bank/WHO Special Programme for Research and Training in Tropical Diseases (WHO/TDR), Geneva, Switzerland	Centre for Tropical Medicine and Global Health, Nuffield Department of Clinical Medicine, University of Oxford, Oxford, UK		Yes		Yes					Yes
Umberto D'Alessandro	D'Alessandro	UDA	Unit of Malariology, Institute of Tropical Medicine, Antwerp, Belgium	Medical Research Council Unit, Fajara, The Gambia	Departemnt of Diseases Control, London School of Hygiene and Tropical Medicine, London, UK	Yes		Yes		Yes			Yes
Maman Laminou Ibrahim	Ibrahim	MLI	Unité de Parasitologie, Centre de Recherche Médicale et Sanitaire, Niamey, Niger			Yes		Yes					Yes
Hubert Barennes	Barennes	HBarennes	Unité d'Epidémiologie d'Intervention Centre Muraz, Bobo Dioulasso, Burkina Faso	French Foreign Affairs, Biarritz, France		Yes		Yes					Yes
Vincent Jullien	Jullien	VJ	Université Paris Descartes, Assistance Publique-Hôpitaux de Paris, Paris, France			Yes		Yes					Yes
Carole Fogg	Fogg	CF	University of Portsmouth/Portsmouth Hospitals NHS Trust, Portsmouth, England			Yes		Yes					Yes
Peter A Winstanley	Winstanley	PAW	Warwick Medical School, University of Warwick, Coventry, UK			Yes		Yes					Yes
Prabin Dahal	Dahal	PD	World Wide Antimalarial Resistance Network (WWARN), Oxford, UK	Centre for Tropical Medicine and Global Health, Nuffield Department of Clinical Medicine, University of Oxford, Oxford, UK					Yes	Yes			Yes
Philippe J Guerin	Guerin	PJG	World Wide Antimalarial Resistance Network (WWARN), Oxford, UK	Centre for Tropical Medicine and Global Health, Nuffield Department of Clinical Medicine, University of Oxford, Oxford, UK		Yes		Yes	Yes	Yes		Yes	Yes
Georgina S Humphreys	Humphreys	GSH	World Wide Antimalarial Resistance Network (WWARN), Oxford, UK	Centre for Tropical Medicine and Global Health, Nuffield Department of Clinical Medicine, University of Oxford, Oxford, UK			Yes						Yes
Clarissa Moreira	Moreira	CMoreira	World Wide Antimalarial Resistance Network (WWARN), Oxford, UK	Centre for Tropical Medicine and Global Health, Nuffield Department of Clinical Medicine, University of Oxford, Oxford, UK					Yes				Yes
Christian Nsanzabana	Nsanzabana	CNsanzabana	World Wide Antimalarial Resistance Network (WWARN), Oxford, UK	Centre for Tropical Medicine and Global Health, Nuffield Department of Clinical Medicine, University of Oxford, Oxford, UK					Yes	Yes	Yes	Yes	Yes
Carol H Sibley	Sibley	CHS	World Wide Antimalarial Resistance Network (WWARN), Oxford, UK	Department of Genome Sciences, University of Washington, Seattle, USA		Yes			Yes	Yes			Yes
Kasia Stepniewska	Stepniewska	KStepniewska	World Wide Antimalarial Resistance Network (WWARN), Oxford, UK						Yes				Yes
Karen I Barnes	Barnes	KIB	World Wide Antimalarial Resistance Network (WWARN), Pharmacology module, Cape Town, South Africa	Division of Clinical Pharmacology, Department of Medicine, University of Cape Town, Cape Town, South Africa		Yes		Yes					Yes
Ambrose O Talisuna	Talisuna	AOT	World Wide Antimalarial Resistance Network (WWARN)-East Africa Regional Centre, Nairobi, Kenya	University of Oxford/KEMRI/Wellcome Trust Research Programme, Nairobi, Kenya		Yes		Yes		Yes			Yes
Louis K Penali	Penali	LKP	World Wide Antimalarial Resistance Network (WWARN)-West Africa Regional Centre, Dakar, Senegal			Yes		Yes					Yes
Amadou Seck	Seck	AS	World Wide Antimalarial Resistance Network (WWARN)-West Africa Regional Centre, Dakar, Senegal				Yes						Yes
